# Supplementary material for: Ishophloroglucin A Ameliorates VEGF-Induced Epithelial-Mesenchymal Transition via VEGFR2 Pathway Inhibition in Microgravity-Stimulated Human Retinal Pigment Epithelial Cells
Source: Antioxidants (Basel). 2022 Nov 8;11(11):2212. doi: 10.3390/antiox11112212 (PMC9686763; doi:10.3390/antiox11112212)
Supplement: Supplementary file 1 [file antioxidants-11-02212-s001.zip]

Archive with 1 entries (1 files):
- antioxidants-2016530-supplementary.pdf
